# Supplementary material for: Radiographic evaluation of patellar tendon length following corrective surgical procedures for medial patellar luxation in dogs
Source: PLoS One. 2020 Sep 4;15(9):e0238598. doi: 10.1371/journal.pone.0238598 (PMC7473547; doi:10.1371/journal.pone.0238598)
Supplement: S1 Table — (XLSX) [file pone.0238598.s001.xlsx]

## Sheet: Sheet1
MR number	Grade of MPL (1-4)	Age (years)	Weight (kg)	TTT? (1 yes 2 no)	DFO? (1 yes 2 no)	Trochleoplasty? (1 yes 2 no)	Medial release? (1 yes 2 no)	Reluxation at any time post-op? (1 yes 2 no)	pre-op ratio (mm)	1mo ratio (mm)	2-3mo ratio (mm)	difference		%change												3.73
209133	2	2	3.73	1	2	1	1	2	2.34164	2.7439	2.77913	0.437489	x	0.18683												21.7
320925	4	0.5	21.7	1	1	1	1	1	1.59592	1.86939	2.02137	0.425449	x	0.266586												34.4
274552	3	0.9	34.4	1	2	2	1	1	1.79032	2.08368	1.99578	0.205458	x	0.11476												2.27
215055	2	0.58	2.27	1	2	1	1	2	1.89507	2.01429	2.08049	0.18541	x	0.0978379												11
222640	3	3	11	1	2	1	1	2	1.69912	1.79269	1.86908	0.169958	x	0.100027												8.7
350166	2	1.3	8.7	1	2	2	1	2	1.89844	1.824	2.04839	0.14995	x	0.0789858												4.1
338081	3	1	4.1	1	2	1	1	2	1.48092	1.56923	1.62308	0.142161	x	0.0959952												3.77
223080	3	4.9	3.77	1	2	1	1	2	2.08959	2.08675	2.21284	0.123253	x	0.0589846												4.2
220532	3	6.3	4.2	1	2	1	1	2	1.66667	1.56311	1.78351	0.116838	x	0.0701031												7.3
336265	2	5.42	7.3	1	2	1	1	1	1.86486	2.13636	1.97391	0.109048	x	0.0584751												18
276161	4	4.1	18	1	1	1	1	2	1.78846	1.73832	1.87085	0.0823932		0.0460693												42
347343	3	1.1	42	1	2	2	1	2	2.05785	2.06827	2.1371	0.0792455		0.0385089												2.4
314978	3	1.1	2.4	1	2	1	1	2	1.71818	1.86364	1.79646	0.0782784		0.0455588												7.1
230883	3	3.2	7.1	1	2	2	1	2	2.26329	2.33395	2.33559	0.0723021		0.0319456												4
231781	3	2	4	1	2	1	2	2	1.81928	1.90805	1.88889	0.0696118		0.0382634												21.4
323211	2	1.2	21.4	1	2	1	1	2	2.11828	2.17614	2.17021	0.0519332		0.0245167												8.2
226205	3	2.8	8.2	1	2	1	1	2	2.09603	2.07866	2.14235	0.0463199		0.0220989												21.3
296478	3	3	21.3	1	2	2	1	2	1.82178	1.84236	1.86634	0.0445545		0.0244565												6.8
260776	3	5	6.8	1	2	1	1	2	1.83824	1.78195	1.8797	0.041464		0.0225564												1.6
231444	2	1.2	1.6	1	2	1	1	1	2.03965	2.02647	2.07601	0.0363565		0.0178248												21.6
281431	4	1	21.6	1	1	1	1	2	2.08939	2.08649	2.11856	0.0291712		0.0139616												10.7
303570	3	4	10.7	1	2	1	1	2	2.19149	2.02041	2.20714	0.0156535		0.00714286												8.3
309088	2	1.2	8.3	1	2	1	1	2	2.12879	2.23529	2.13077	0.00198135		0.000930742												1
289411	3	3	1	1	2	2	1	2	2.31651	2.42381	2.31818	0.00166806		0.000720072												6.6
229381	2	0.8	6.6	1	2	1	1	2	2.50254	2.49367	2.50195	-0.000592546		-0.000236778												20.1
230227	3	4.42	20.1	1	2	1	1	2	2.19337	2.15344	2.18317	-0.0102018		-0.00465122												12.6
286974	3	0.9	12.6	1	2	2	1	2	2.52756	2.49231	2.50769	-0.0198667		-0.00786005												26.4
334585	2	3.8	26.4	1	2	1	1	2	1.89189	1.81481	1.86905	-0.0228443		-0.0120748												4.5
316545	2	2	4.5	1	2	1	1	2	2.00962	2	1.98113	-0.0284833		-0.0141735												4.7
235067	3	0.83	4.7	1	2	1	1	1	2.14583	2.09091	2.11	-0.0358333		-0.016699												3.9
259042	3	7.7	3.9	1	2	1	1	2	1.8972	1.80734	1.85849	-0.0387057		-0.0204015												23.9
304567	2	1.42	23.9	1	2	2	1	2	1.93213	1.93897	1.89333	-0.0387934		-0.0200781												32.3
299290	3	2.5	32.3	1	1	2	1	2	2.01299	1.93966	1.97071	-0.0422757		-0.0210015												26.5
347652	3	1	26.5	1	2	2	1	2	2.7641	2.72449	2.70936	-0.054743		-0.019805												11.4
274228	3	2.1	11.4	1	2	2	1	2	2.45614	2.5	2.38938	-0.0667598		-0.0271808												38.3
240718	3	0.83	38.3	2	1	2	2	2	2.343	2.33486	2.26106	-0.0819332		-0.0349694												2.7
280786	3	5	2.7	1	2	1	1	2	1.80808	1.75962	1.72257	-0.0855075		-0.0472919												25.3
330603	2	0.9	25.3	1	2	2	1	2	2.14097	2.13876	2.05505	-0.0859233		-0.0401329												2.6
310100	3	3	2.6	1	2	1	1	1	1.40496	1.4322	1.31452	-0.0904425		-0.0643738												25.2
208028	4	3.6	25.2	2	1	2	2	2	1.75862	1.68908	1.64609	-0.11253		-0.0639877												27.5
332126	3	1.1	27.5	2	1	2	1	2	1.94805	1.90698	1.82449	-0.123562		-0.0634286												4.6
328959	3	6.4	4.6	1	2	1	1	2	1.57447	1.47059	1.44554	-0.128924		-0.0818839												9.1
233516	3	0.83	9.1	1	2	1	1	1	2.82203	2.57018	2.68595	-0.136083		-0.0482218												25.5
264273	2	1	25.5	1	2	2	1	2	2.00905	1.92891	1.8599	-0.149146		-0.0742373												15.3
235371	2	1.2	15.3	1	2	2	2	2	2.12429	2.17857	1.97222	-0.152072		-0.0715869												4.9
223548	2	1.2	4.9	1	2	1	1	1	2.14692	1.95693	1.98552	-0.161403		-0.0751789												9.09
215503	3	4.2	9.09	1	2	1	1	1	2.35891	2.19483	2.16984	-0.18907		-0.0801512												22.7
224253	2	1.1	22.7	1	2	2	1	2	2.46739	2.42328	2.26667	-0.200725		-0.081351												3.2
228979	3	4	3.2	1	2	1	1	2	2.25442	2.24661	1.79328	-0.46114		-0.204549												29
241147	3	0.9	29	1	1	2	1	2	2.73934	2.25893	2.18487	-0.554463		-0.202408												13.8692

## Sheet: Sheet2
1				2			2
1				2			1
1				2			1	Trochleoplasty vs >5% elongation					Grade low high vs elongation				reluxation vs elongation
1				2			2	Odds ratio	0.3382				Odds ratio	0.6429			Odds ratio 2.428695 % CI:0.4869 to 12.1138z statistic1.082Significance levelP = 0.2792
1				3			2	95 % CI:	0.0636 to 1.7995				95 % CI:	0.1531 to 2.6986
1				3			2	z statistic	1.271				z statistic	0.604
1				3			2	Significance level	P = 0.2037				Significance level	P = 0.5461
1				3			2
1				3			2
1				4			1
1			2			1
1			2			1		age (<1<) vs elongation			age vs reluxation			weight <10kg< vs elongation
1			2			1		Odds ratio	0.5		Odds ratio	0.4355		Odds ratio	0.3878
1			2			1		95 % CI:	0.1169 to 2.1392		95 % CI:	0.1005 to 1.8879		95 % CI:	0.0876 to 1.7172
1			2			1		z statistic	0.935		z statistic	1.111		z statistic	1.248
1			2			1		Significance level	P = 0.3500		Significance level	P = 0.2666		Significance level	P = 0.2121
1			2			2
1			2			2
1			2			2
1			2			2		weight vs reluxation
1			2			2		Odds ratio	0.2045
1			2			2		95 % CI:	0.0385 to 1.0866
1			3			2		z statistic	1.862
2			3			2		Significance level	P = 0.0625
2			3			2
2			3			2
2			3			2
2			3			2
2			3			2
2			3			2
2			3			2
2			3			2
2			3			2
2			3			2
2			3			2
2			3			2
2			3			2
2			3			2
2			3			2
2			3			2
			3			2
			3			2
			3			2
			3			2
			3			2
			3			2
			3			2
			4			2
			4			2
			4			2

## Sheet: Sheet5
Parameter	Odds Ratio	95% CI	Z statistic	P value
age (<1 year) vs elongation	0.5	0.1169 - 2.1392	0.935	0.35
age (>1 year) vs reluxation	0.4355	0.1005 - 1.8879	1.111	0.2666
weight (<10 kg) vs elongation	0.3878	0.0876 - 1.7172	1.248	0.2121
weight (>10 kg) vs reluxation	0.2045	0.0385 - 1.0866	1.862	0.0625
grade of MPL vs elongation	0.6429	0.1531 - 2.6986	0.604	0.5461
reluxation vs elongation	2.42869	0.4869 - 12.1138	1.082	0.2792

## Sheet: Sheet3
Date	MR	wt (lb)	Attending	Resident	Stifle code	Stifle code	Stifle code	Notes
2011-10-13	245378	47	L	H	I/MPL	CCL		Excluded: no follow up rads
2008-03-13	213307	53	A	R	L			included
2008-03-21	215055	5	P	M	L			included
2008-03-27	215293	7	A	C	L			excluded: concurrent stifle disease
2008-03-28	215163	4	A		L			excluded: poor rads
2008-04-07	215503	20	A	Ki	L			included
2008-04-14	215293	7.5	A	Ki	L			excluded: concurrent stifle disease
2008-07-01	218123	10	A	M	L			excluded: poor rads
2008-07-08	209133	82	A	M	L			included
2008-07-22	218148	5	P	R	L			included
2008-08-28	216281	54	L	Ki	L	W		included
2008-11-12	220052	37	P		L			included
2008-12-09	208567	14	L		L	TTT		included
2008-12-16	211951	46	A	Th	L			excluded: post-op complications
2009-01-08	219753	48	P	Ki	L			excluded? Post-op complications
2009-01-22	219889	55	P	Th	L			excluded: no medial patellar fixation procedure
2009-01-23	220052	25	P	Th	L			excluded: no medial patellar fixation procedure
2009-02-04	208567	39	R	P	L			Excluded: no follow up rads
2009-02-10	221381	11	L	Ki	L	TTT		Excluded: no follow up rads
2009-02-19	221052	14	L	Ki	L	TTT		Excluded: no follow up rads
2009-03-18	206463	27	A	P	L			included
2009-04-13	225771	84	A	P	L	W		included
2009-04-24	222640	24	P	Th	L			included; may exclude due to rad quality
2009-05-04	220275	43	L,R	P	L			excluded: concurrent stifle disease
2009-05-05	223080		P	Ki	L			included
2009-05-11	219300	38	P	Ki	L			TPLO jig w TTT
2009-05-28	223548	10	L,R	P	L	TTT		excluded: no follow up rads
2009-06-15	224216	13		C, P	L	TTT		not on cornerstone at home?
2009-06-16	221304	51	P, R		L	W		excluded: concurrent stifle disease
2009-06-18	218501	5.5	P, R		L			excluded: Implant migration/removal
2009-06-18	224188	10	A		L			exclude: implant migration/removal
2009-06-30	220604	70	A	Ki	L	W		excluded: non-comparable rads
2009-07-09	226771	87	A	Ki	L	TTT		incorrect MR?
2009-07-21	218148	5.5	L	Ki	L			excluded: no follow up rads
2009-07-23	224259	3.3	L	Ki	L	W		exclude: implant migration/removal
2009-07-24	224527	14	L	Ki	L			exclude: no follow up rads
2009-07-30	223815	24.5	P	H	L			included
2009-08-04	208028	62	P	H	L	E		included
2009-08-25	225534	91	P	Th	L	W		excluded: non-comparable post-op rads
2009-09-10	226829	10	L	H	L	TTT		included
2009-09-11	223548	12.5	L	H	L	TTT		excluded: implant migration/removal
2009-09-17	226987	6.8	L	H	L	TTT		included
2009-10-20	226229	3.3	R		L			excluded: no follow up rads
2009-11-20	226205	18	L	Th	L			include
2009-12-03	208422	5	R		L			exclude: no follow up rads
2009-12-11	227495	14	P		L			exclude: no follow up rads
2009-12-17	227471	18	P		L			exclude: no follow up rads
2010-02-05	228460	12	L	Ki	L	TTT		excluded: LPL
2010-02-12	228460	11.5	L	Ki	L	W		excluded: LPL
2010-03-09	229084	60		Ki	L	W		included
2010-03-11	228979	7		Ki	L			included
2010-03-23	229381	13	L		L	TTT		included
2010-04-29	229636	17		R	L	TTT		included: pin removal 8mo post-op
2010-05-11	230138	58	L	Ki	L	TTT		excluded: no follow up rads
2010-05-13	181107	86		Ki	L	TTT		excluded: post-op complications
2010-06-17	230786	11.4	P		L			excluded: post-op complications
2010-07-09	225536	20	L	Th	L			excluded: no MPL correction
2010-07-13	231444	3.5	L	Th	L	TTT		included
2010-07-22	231315	7	L	H	L	TTT		included: pin removed 1/6/2011
2010-08-19	230883	17	L	Cu	L	TTT		included
2010-09-14	232255	20	Ki	H	L			excluded: no follow up
2010-09-21	232444	9.7	Ki	H	L	TTT		excluded: non comprable rads
2010-09-23	232566	17	Ki	H	L	W		included: questionable measurement reliability
2010-10-14	231384	20	L	Cu	L			excluded: Revision of prior sx (LPL) to correct MPL of the left stifle
2010-10-27	222581	76	P	Th	L			excluded: can access rads but not MRs
2010-11-02	233516	20	P	Th	L	TTT		included
2010-11-09	233875	11.5	P	Th	L	TTT		excluded: no follow up
2010-11-16	233867	35	L		L	W		excluded: non-comprable rads
2010-11-16	232367	13	L	Th	L	TTT		included
2011-01-18	232446	120	P	H	L			excluded: LPL
2011-01-27	235067	11	L	H	L	TTT		include
2011-02-03	235371	28	L	C	L	TTT		include: questionable measurement reliability
2011-02-04	235144	73.5	L	C/Cu	L	W		exclude: concurrent stifle disease
2011-03-03	228286	9.8	Ki	C	L	TTT		excluded: non-comprable rads
2011-03-04	235667	7	Ki	C	L			exclude: no follow up rads
2011-03-04	235818	9	Ki	C	L	TTT		include
2011-03-17	235229	11	P	H	L			include
2011-03-31	236915	3.8	L		L			exclude: no follow up rads
2011-04-26	237509	3.3	Ki	H	L			exclude: no follow up rads
2011-05-03	220532	9.3	Ki	H	L	TTT		include
2011-05-23	240185	26	Ki	Th	L	TTT		excluded: post-op complications
2011-05-26	237312	85	Ki	Th	L	W		exclude: non-comprable rads
2011-05-27	215800	15	Ki	Th	L	I		excluded: concurrent stifle disease
2011-05-31	240718	86	Ki	Th	l	W		included
2011-05-31	230227	52	Ki	Th	L			included
2011-06-23	240747		Ki	C	L	W		excluded: LPL correction
2011-08-09	243403	47	L	C	L	TTT		included
2011-08-18	240185	23	Ki	H	L	TTT		excluded: post-op complications
2011-09-08	244278	25.5	L	Cu	L	TTT		excluded: no follow up rads
2011-09-22	235371	33	Ki	C	L			include
2011-09-22	244022	85	Ki	C	L			exclude: post-op complications
2011-09-27	245245	60	L	S	L	TTT		exclude: non-comprable rads
2011-10-05	244022	81	Ki		L	E		exclude: post-op complications
2011-10-13	245568	9	L	H	L	TTT		included
2011-12-01	247395	5.5	P	Cu	L			excluded: non-comprable rads
2011-12-13	192615	16	P	H	L			excluded: no follow up
2011-12-22	248102	56	Ki	C	L	W		included
2011-12-29	243383	48	Ki	C	L			excluded: non-comprable rads
2012-01-05	231781	6.2	P	S	L	TTT		included
2012-01-31	226114	120	P	H	L	TTA		excluded: concurrent stifle disease
2012-03-08	248807	81	Ca	Cu	L	TTT		excluded: non comprable rads
2012-03-13	251770	68.4	L	S	L	W		excluded: no follow up
2012-04-17	253683	51.5	Ki	Cu	L	W		included
2012-06-15	249989	139	P	C	L	TTT		excluded: no follow up
2012-06-26	256477		L		L	TTT		excluded: no follow up
2012-08-09	256233	7.4	Ki	J	L	W		excluded: non-comprable rads
2012-08-21	240391	17	P	C	L	CM		excluded: non-comprable rads
2012-09-18	259816	18	L	C	L	TTT		excluded: non-comprable rads
2012-10-09	260776	15	Ki	C	L	TTT		included
2012-11-29	262346	15		S/Cu	L	CM		excluded: no follow up rads
2013-02-14	264608	2.7	P	C	L	W		excluded: non-comprable rads
2013-05-16	270175	24.5	H	C	L	TTT		included
2013-05-22	264274	88	P/Ki	S	L	TTA		excluded: non-comprable rads
2013-08-01	271441	3	P	J	L	W		excluded: no rads/MR
2013-08-15	273683	57	L	B	L	TTT		included
2013-11-05	274552	82	Ki		L	TTT		included
2013-11-07	264273	50	Jo		L	CM		included
2013-11-08	264049	14	Ki	J	L	TTT		included
2013-11-21	276436	11	P	S	L	W		excluded: non-comprable rads
2013-12-05	274569	14	L	J	L	TTT		included
2013-12-24	279239	5.4	L	W	L	E		excluded: no rads
2014-01-14	279094	84	L	J	L	TTT		included
2014-02-11	280750	70	L/Jo	B	L	W		excluded: no pre-op rads?
2014-02-27	281505	10	Jo	W	L	TTT		include
2014-03-14	274228	20	L	W	L	TTT		include
2014-03-27	276161	41	P	J	L	W		excluded: non comprable rads
2014-04-03	283039	9.5	P	J	L	TTT		excluded: no follow up rads
2014-04-03	281431	42	P	J	L	W		included
2014-04-08	283627	43	L		L	TTT		excluded: no follow up rads
2014-06-26	285026	45	L	W	L	TTT		excluded: no pre-op rads, only CT
2014-06-26	286309	8	Jo		L			excluded: no follow up rads
2014-07-03	287337	12	Ki	B	L	TTT		excluded: no follow up rads
2014-07-15	280786	7	Jo	W	L			included
2014-07-31	288731	8	Jo	J	L			included
2014-08-19	289411	60	L		L	TTT		included
2014-09-23	289411	60	L	W	L	TTT		included
2014-10-09	259042	11	Jo	J	L			included
2014-12-19	294117	40	L/D	T	L	E		excluded: non-comprable rads
2014-12-23	294055	10	D	T	L	TTT		included
2014-12-23	294961	41	D	T	L	TTT		excluded: no pre-op rads
2015-01-02	295428	27	D		l	TTT		include
2015-01-15	292091	8.8	L	J	L	W		exclude: non-comprable rads
2015-01-16	283068	53	L	J	L	W		excluded: non-comprable rads
2015-01-22	296478	47		J	L	TTT		include
2015-01-22	293758	60	L	J	L	TTT		exclude: no follow up rads
2015-02-09	273218	13	D		L			excluded: no MPL correction
2015-02-19	294117	49	L	T	L	W		excluded: no MPL correction
2015-03-24	291482	95	L	T	L	E		excluded: no follow up rads
2015-03-27	299290	72	L	T	L	W		included
2015-04-21	300656	26	Ki	W	L	TTT		included
2015-04-24	301372	3.8	Ki	W	L	TTT		included
2015-05-12	298562	21	D	W	L	TTT		excluded: no follow up rads
2015-07-02	304406	90	Ki	W	L	TTT		excluded: non-comprable rads
2015-07-09	303570	24	Ki	W	L	TTT		included
2015-07-16	304567	55	L	W	L	TTT		included
2015-08-04	283068	54	L	B/A	L	W		excluded: non-comprable rads
2015-08-11	277486	13	Jo		L	TR		excluded: no follow up rads
2015-08-25	208823	8.8	D	B	L			excluded: no MPL correction
2015-09-10	307506	25	Ki	T	L			excluded: non comprable rads
2015-10-20	309088	19	Jo		L	TTT		included
2016-03-01	314978	6	Jo	A	L			included
2016-03-31	316545	10	Jo	A	L	TTT		included
2016-04-05	316730	7.5	Jo	A	L	W		excluded: non comprable rads
2016-06-07	318412	11	L	W	L	TTT		excluded: no rads
2016-06-21	307761	40	Jo		L	TTT		excluded: non comprable rads
2016-08-02	320287	60	L	To	L	TTT		included
2016-08-09	322135	74	L	To	L	W		included
2016-08-25	324415	92	L		L	TTT		included
2016-08-30	313057	10	Anderson	T	L	TTT		included
2016-08-30	323211	46	Jo		L	TTT		included
2016-09-13	320925	28	Ki	Ba	L	W		included
2016-09-26	324415	84	L	T	L	E		excluded: no follow up rads
2016-10-21	328292	50	Ki	To	L	TTT		excluded: no follow up rads
2016-12-13	310100	5	Jo	To	L	TTT		include
2016-12-20	322667	31	L	Ba	L	TTT		excluded: no MR
2016-12-20	328438	32	L	Ba	L	TTT		include
2017-01-10	330603	58	Ki	To	L	TTT		include
2017-01-13	331050	53	Ki	To	L			include
2017-01-24	326903	56	Ki	A	L	TTT		include
2017-01-27	324141	8	Ki	A	L			include
2017-02-02	332126	62	L	T/K	L	W		include
2017-03-23	336265	16	Mc	A/Ba	L			include
2017-04-07	336023	79	Ki	To	L			excluded: post-op complications
2017-04-14	334585	61	L	A	L	TTT		include
2017-04-18	336023	79	Ki		L	TTT		excluded: post-op complications
2017-04-25	338081	9	Ki	K	L			include
2017-05-02	328959	10	Jo	K	L	TTT		include
2017-05-02	322667	35	Ki	To	L	TTT		excluded: no MR
2017-05-30	336317	46	L	Ba	L	TTT		excluded: poor reliablity patella measurements
2017-10-06	347343	87	L	A/V	L	TTT		include
2017-10-10	347652	58	Ki		L			include
2017-10-31	348702	11	Ki	To	L	TTT		include
2017-11-07	231781	9	Jo		L	TTT		include
2017-12-12	350614	9	L	To	L	TR		excluded: non-comprable rads
2017-12-12	348175	55	Mc		L			excluded: non-comprable rads
2017-12-15	350166	18	Jo	To	L	TTT		include
2017-12-28	348702	10	Ki		L	TTT		include
2018-01-10	347972	62	Mc		L	CM		include
2008-10-14	219562	75	P	C	L,W			include
2012-04-05	251108	62	L	C	L/W	TTT		excluded: no follow up rads
2012-04-05	252198	57		H	L/W	TTT		excluded: non-comprable rads
2010-10-28	221466	48	P		LS			excluded: no follow up rads
2008-06-26	218132	77		K	TTT			excluded: cruciate sx, no MPL
2009-05-14	218256	70	P	Ki	TTT			include
2009-05-15	218736	86	P	Ki	TTT	CCI		excluded: concurrent stifle disease
2009-06-18	224253	46		C, Th	TTT			include
2011-01-21	232446	120	P		TTT			exclude: non-comprable rads
2011-04-19	237240	12.5	P	Cu	TTT	CCI		exclude: concurrent stifle disease
2011-06-07	241147	73	P	Cu	TTT			include
2014-06-13	286974	25	Ki	B	TTT			include
2014-11-14	292636	50	Ki	B	TTT			excluded: non-comprable rads
2008-06-10	212098	77	A/P	C	W			exclude: concurrent stifle disease
2008-08-29	218868	50	A	Th	W			excluded: cruciate sx, no MPL
2008-09-04	206214	65	L	Ki	W			excluded: concurrent stifle disease
2008-09-11	218306	76	L	C	W			excluded: concurrent stifle disease
2008-11-04	219864	81	P	Ki	W			excluded: cruciate sx, no MPL
2008-11-04	219867	39	P	Ki	W			excluded: no follow up rads
2008-11-20	220197	88	P		W			excluded: cruciate sx, no MPL
2008-12-04	220323	42	L	C	W			excluded: concurrent stifle disease
2008-12-05	220197	82	L	C	W			excluded: cruciate sx, no MPL
2008-12-08	219864	57	R	Ki	W			excluded: cruciate sx, no MPL
2008-12-11	211794	56	L	C	W			excluded: concurrent stifle disease
2009-01-23	202168	79	P/R	P/Th	W			excluded: cruciate sx, no MPL
2009-05-13	220604	73	A,R	P	W	TTT		include
2009-12-01	226295	59	P		W	TTT		exclude: no follow up rads
2010-02-05	225889	75	L	Th	W	TTT		exclude: no follow up rads
2010-04-02	229642	16	P	Th	W			exclude: no MPL correction
2010-04-23	229481	68	P	Th	W			exclude: cruciate disease, no MPL
2010-06-15	229328	43	P	H	W			exclude: cruciate disease, no MPL
2010-07-08	229328	43	P	H	W			exclude: cruciate disease, no MPL
2010-12-09	229328	44	P	H	W			exclude: concurrent stifle disease
2011-11-08	241135	50	P	C	W			exclude: cruciate disease, no MPL
2011-12-15	207897	120	P	Cu	W			exclude: concurrent stifle disease
2012-04-19	253812	69.5	Ki	Cu	W	CM		exclude: concurrent stifle disease
2012-06-07	249989	140	P	C	W	TTT		excluded: no follow up rads
2012-06-22	256233	8	P	H	W	TTT		exclude: non-comprable rads
2012-08-02	257503	4.4	Ki	J	W	TTT		exclude: non-comprable rads
2013-03-29	264608	3.5	P	Cu	W			exclude: non-comprable rads
2015-12-15	307761	36	Ki	A	W	TTT		exclude: non-comprable rads
2017-06-27	332395	65	L	To	W	TTT		exclude: concurrent stifle disease
